# Supplementary material for: Modular organization and reticulate evolution of the ORF1 of Jockey superfamily transposable elements
Source: Mob DNA. 2014 Jul 1;5:19. doi: 10.1186/1759-8753-5-19 (PMC4120745; doi:10.1186/1759-8753-5-19)
Supplement: Additional file 1 — List of all sequences analyzed in this paper, classified according to lineage and subgroup. Repbase sequences and Australian lungfish sequences from Metcalfe et al. [41] used. Lineages and subgroups were identified by our phylogenetic analysis and ORF1 structure analysis. The sequences titles are those used by Repbase [18] or Metcalfe et al. [41]. ORF1 types are based on Khazina and Weichenrieder [11]. ORF1 type details are shown in Figures 2, 4, 5 and 6. Repeatmasker type is the type assigned by the web-based Repeatmasker program using a database of transposable element encoded proteins [19]. Clades were assigned using the RTclass1 tool [9]. [file 1759-8753-5-19-S1.xlsx]

## Sheet: L2
This publication Lineage/Subgroup (ORF2)	L2_1	L2_2	L2_3	L2_4	L2_5	L2_6	L2_7	L2_8	L2_9	L2_10
Type (ORF1)	V	IC	IIA	IIIA	IIB	IIC	IIA	IC	IVA	1A
Repeatmasker Type (ORF2)	L2	L2	L2	L2	L2	L2	L2	L2	L2	L2
RTClassI clade (ORF2)	L2	L2B	Daphne	Daphne	Daphne	Daphne	Daphne	Daphne	L2	Kiri
	L2-21_ACar_L2_Anolis_carolinensis	CR1-1_AG_L2_2B_Anopheles_gambiae_str._PEST	CR1-20_HM_CR1_Hydra_magnipapillata	CR1-15_HM_CR1_Hydra_magnipapillata	Crack-1_NV_Crack_Nematostella_vectensis	Crack-11_AAe_Crack_Aedes_aegypti	Crack-22_AAe_Crack_Aedes_aegypti	CR1-2_NVi_CR1_Nasonia_vitripennis	L2-16_DReL2Danio_rerio	L2-1_SIn_L2_Solenopsis_invicta
	L2_AC_10L2Anolis_carolinensis	CR1-1a_AG_L2B_Anopheles_gambiae_str._PEST	CR1-27_HM_CR1_Hydra_magnipapillata	CR1-25_HM_CR1_Hydra_magnipapillata	Daphne-2_NV_Daphne_Nematostella_vectensis	Crack-1_AAe_Crack_Aedes_aegypti	Crack-23_AAe_Crack_Aedes_aegypti	CR1-5_NVi_CR1_Nasonia_vitripennis	L2_10@MAUICR1Takifugu rubripes	L2-2_SIn_L2_Solenopsis_invicta
	L2_AC_11L2Anolis_carolinensis	L2B-1_AAe_L2B_Aedes_aegypti_aegypti	CR1-32_HM_CR1_Hydra_magnipapillata	CR1-3_HM_CR1_Hydra_magnipapillata	Daphne-2_SK_Daphne_Saccoglossus_kowalevskii	Crack-12_AAe_Crack_Aedes_aegypti	Crack-2_AAe_Crack_Aedes_aegypti	CR1-7_NVi_CR1_Nasonia_vitripennis	L2-1_DRL2Danio_rerio
	L2_AC_12L2Anolis_carolinensis	L2B-1_AG_L2B_Anopheles_gambiae	CR1-35_HM_CR1_Hydra_magnipapillata	CR1-42_HM_CR1_Hydra_magnipapillata	L2-1b_Cis_CR1_Ciona_savignyi	Crack-14_AAe_Crack_Aedes_aegypti	Crack-36_AAe_Crack_Aedes_aegypti	CR1-9_NVi_CR1_Nasonia_vitripennis	L2-3_DReL2Danio_rerio
	L2_AC_13L2Anolis_carolinensis	L2B-1_CP_L2B_Culex_pipiens	CR1-45_HM_CR1_Hydra_magnipapillata	CR1-48_HM_CR1_Hydra_magnipapillata	L2-1c_Cis_CR1_Ciona_savignyi	Crack-15_AAe_Crack_Aedes_aegypti	Crack-3_CQ_Crack_Culex_quinquefasciatus
	L2_AC_14L2Anolis_carolinensis	L2B-1_CQ_L2B_Culex_quinquefasciatus	CR1-54_HM_CR1_Hydra_magnipapillata	Crack-7_HM_Crack_Hydra_magnipapillata	L2-2_Cis_CR1_Ciona_savignyi	Crack-16_AAe_Crack_Aedes_aegypti	Crack-4_AAe_Crack_Aedes_aegypti
	L2_AC_15L2Anolis_carolinensis	L2B-1_HM_L2B_Hydra_magnipapillata	CR1-61_HM_CR1_Hydra_magnipapillata	Daphne-78_HMa_Daphne_Hydra_magnipapillata	L2-3_Cis_CR1_Ciona_savignyi	Crack-17_AAe_Crack_Aedes_aegypti	Crack-6_AAe_Crack_Aedes_aegypti
	L2_AC_17L2Anolis_carolinensis	L2B-2_AAe_L2B_Aedes_aegypti_aegypti	CR1-63_HM_CR1_Hydra_magnipapillata		L2-4_Cis_Crack_Ciona_savignyi	Crack-2_CP_Crack_Culex_pipiens
	L2_AC_6L2Anolis_carolinensis	L2B-2_CQ_L2B_Culex_quinquefasciatus	CR1-66_HM_Crack_Hydra_magnipapillata			Crack-21_AAe_Crack_Aedes_aegypti
	L2_AC_7L2Anolis_carolinensis	L2B-2_PBa_L2B_Pogonomyrmex_barbatus	CR1-70_HM_CR1_Hydra_magnipapillata			Crack-24_AAe_Crack_Aedes_aegypti
	L2_AC_8L2Anolis_carolinensis	L2B-3_AAe_L2B_Aedes_aegypti_aegypti	CR1-74_HM_CR1_Hydra_magnipapillata			Crack-25_AAe_Crack_Aedes_aegypti
	L2_AC_9LAnolis_carolinensis	L2B-3C_AAe_L2B_Aedes_aegypti_aegypti	CR1-77_HM_CR1_Hydra_magnipapillata			Crack-26_AAe_Crack_Aedes_aegypti
	L2-23_ACar_L2_Anolis_carolinensis	L2B-4_AAe_L2B_Aedes_aegypti_aegypti	CR1-80_HM_CR1_Hydra_magnipapillata			Crack-27_AAe_Crack_Aedes_aegypti
		L2B-4_CQ_L2B_Culex_quinquefasciatusquinquefasciatus	CR1-82_HM_CR1_Hydra_magnipapillata			Crack-28_AAe_Crack_Aedes_aegypti
		L2B-4B_AAe_L2B_Aedes_aegypti_aegypti	Crack-1_BF_Crack_Branchiostoma_floridae			Crack-29_AAe_Crack_Aedes_aegypti
		L2B-5_AAe_L2B_Aedes_aegypti_aegypti	Crack-1_CS1_Crack_Capitella_sp._1			Crack-3_CP_Crack_Culex_pipiens
			Crack-2_BF_Crack_Branchiostoma_floridae			Crack-31_AAe_Crack_Aedes_aegypti
			Crack-2_HM_Crack_Hydra_magnipapillata			Crack-34_AAe_Crack_Aedes_aegypti
			Crack-3_BF_Crack_Branchiostoma_floridae			Crack-35_AAe_Crack_Aedes_aegypti
			Crack-3_HM_Crack_Hydra_magnipapillata			Crack-5_CQ_Crack_Culex_quinquefasciatus
			Crack-4_HM_Crack_Hydra_magnipapillata			Crack-7_BF_Crack_Branchiostoma_floridae
			Crack-5_HM_Crack_Hydra_magnipapillata			Crack-8_AAe_Crack_Aedes_aegypti
			Crack-8_HMa_Crack_Hydra_magnipapillata			Crack-9_AAe_Crack_Aedes_aegypti
			Daphe-16_SPu_Daphne_Strongylocentrotus_purpuratus
			Daphne-13_HMa_Daphne_Hydra_magnipapillata
			Daphne-14_NV_Daphne_Nematostella_vectensis
			Daphne-14_SPu_Daphne_Strongylocentrotus_purpuratus
			Daphne-18_HM_Daphne_Hydra_magnipapillata
			Daphne-18_SP_Daphne_Strongylocentrotus_purpuratus
			Daphne-21_HMa_Daphne_Hydra_magnipapillata
			Daphne-22_SPur_Daphne_Strongylocentrotus_purpuratus
			Daphne-24_HMa_Daphne_Hydra_magnipapillata
			Daphne-24_SPur_Daphne_Strongylocentrotus_purpuratus
			Daphne-25_SPur_Daphne_Strongylocentrotus_purpuratus
			Daphne-29_HMa_Daphne_Hydra_magnipapillata
			Daphne-40_HMa_Daphne_Hydra_magnipapillata
			Daphne-41_HMa_Daphne_Hydra_magnipapillata
			Daphne-51_HMa_Daphne_Hydra_magnipapillata
			Daphne-52_HMa_Daphne_Hydra_magnipapillata
			Daphne-56_HMa_Daphne_Hydra_magnipapillata
			Daphne-57_HMa_Daphne_Hydra_magnipapillata
			Daphne-65_HMa_Daphne_Hydra_magnipapillata
			Daphne-73_HMa_Daphne_Hydra_magnipapillata

## Sheet: Jockey
This publication Lineage/Subgroup (ORF2)	Jcky_1	Jcky_2
Type (ORF1)	IB	IA
Repeatmasker Type (ORF2)	Jockey	Jockey
RTClassI clade (ORF2)	Jockey	Jockey
	BS_Jockey_Drosophila_melanogaster	Ag-Jen-1_Jockey_Anopheles_gambiae
	BS2_Jockey_Drosophila_melanogaster	Ag-Jock-12_Jockey_Anopheles_gambiae
	DOC_Jockey_Drosophila_melanogaster	Ag-Jock-13_Jockey_Anopheles_gambiae
	DOC2_DM_Jockey_Drosophila_melanogaster	DOC6_DM_Jockey_Drosophila_melanogaster
	DOC3_DM_Jockey_Drosophila_melanogaster	Jockey-14_AAe_Jockey_Aedes_aegypti_aegypti
	FW_Jockey_Drosophila_melanogaster	Jockey-15_AAe_Jockey_Aedes_aegypti_aegypti
	G3_DM_Jockey_Drosophila_melanogaster	Jockey-17_AAe_Jockey_Aedes_aegypti_aegypti
	G5_DM_Jockey_Drosophila_melanogaster	Jockey-1_CQ_Jockey_Culex_quinquefasciatus
	Jockey-1_DAn_Jockey_Drosophila_ananassae	Jockey-3_CQ_Jockey_Culex_quinquefasciatus
	Jockey-1_DEr_Jockey_Drosophila_erecta	Jockey-5_CQ_Jockey_Culex_quinquefasciatus
	Jockey-1_DEu_Jockey_Drosophila_eugracilis	Jockey-8_CQ_Jockey_Culex_quinquefasciatus
	Jockey-1_DF_Jockey_Drosophila_ficusphila	Jockey_Ele2_Jockey_Aedes_aegypti_aegypti
	Jockey-1_DGri_Jockey_Drosophila_grimshawi
	Jockey-1_DK_Jockey_Drosophila_kikkawai
	Jockey-1_DPer_Jockey_Drosophila_persimilis
	Jockey-1_DRh_Jockey_Drosophila_rhopaloa
	Jockey-1_DT_Jockey_Drosophila_takahashii
	Jockey-1_DWi_Jockey_Drosophila_willistoni
	Jockey-1_DYa_Jockey_Drosophila_yakuba
	Jockey-10_DAn_Jockey_Drosophila_ananassae
	Jockey-10_DF_Jockey_Drosophila_ficusphila
	Jockey-10_DRh_Jockey_Drosophila_rhopaloa
	Jockey-11_DAn_Jockey_Drosophila_ananassae
	Jockey-11B_DBp_Jockey_Drosophila_bipectinata
	Jockey-12_DAn_Jockey_Drosophila_ananassae
	Jockey-13_DAn_Jockey_Drosophila_ananassae
	Jockey-14_DBp_Jockey_Drosophila_bipectinata
	Jockey-2_DEl_Jockey_Drosophila_elegans
	Jockey-2_DEu_Jockey_Drosophila_eugracilis
	Jockey-2_DF_Jockey_Drosophila_ficusphila
	Jockey-2_DK_Jockey_Drosophila_kikkawai
	Jockey-2_DPer_Jockey_Drosophila_persimilis
	Jockey-2_DRh_Jockey_Drosophila_rhopaloa
	Jockey-2_DT_Jockey_Drosophila_takahashii
	Jockey-2_DVi_Jockey_Drosophila_virilis
	Jockey-3_DEl_Jockey_Drosophila_elegans
	Jockey-3_DEu_Jockey_Drosophila_eugracilis
	Jockey-3_DK_Jockey_Drosophila_kikkawai
	Jockey-3_DPer_Jockey_Drosophila_persimilis
	Jockey-3_DRh_Jockey_Drosophila_rhopaloa
	Jockey-3_DSim_Jockey_Drosophila_simulans
	Jockey-3_DT_Jockey_Drosophila_takahashii
	Jockey-3_DVi_Jockey_Drosophila_virilis
	Jockey-3_Hmel_Jockey_Heliconius_melpomene
	Jockey-4_DEl_Jockey_Drosophila_elegans
	Jockey-4_DEu_Jockey_Drosophila_eugracilis
	Jockey-4_DF_Jockey_Drosophila_ficusphila
	Jockey-4_DK_Jockey_Drosophila_kikkawai
	Jockey-4_DPer_Jockey_Drosophila_persimilis
	Jockey-4_DRh_Jockey_Drosophila_rhopaloa
	Jockey-4_DVi_Jockey_Drosophila_virilis
	Jockey-4_Hmel_Jockey_Heliconius_melpomene
	Jockey-4B_DVi_Jockey_Drosophila_virilis
	Jockey-5_DAn_Jockey_Drosophila_ananassae
	Jockey-5_DBp_Jockey_Drosophila_bipectinata
	Jockey-5_DPer_Jockey_Drosophila_persimilis
	Jockey-5_DTa_Jockey_Drosophila_takahashii
	Jockey-5_DVi_Jockey_Drosophila_virilis
	Jockey-6_DAn_Jockey_Drosophila_ananassae
	Jockey-6_DEl_Jockey_Drosophila_elegans
	Jockey-6_DEu_Jockey_Drosophila_eugracilis
	Jockey-6_DF_Jockey_Drosophila_ficusphila
	Jockey-6_DPer_Jockey_Drosophila_persimilis
	Jockey-6_DVi_Jockey_Drosophila_virilis
	Jockey-6_DYa_Jockey_Drosophila_yakuba
	Jockey-7_DAn_Jockey_Drosophila_ananassae
	Jockey-7_DEu_Jockey_Drosophila_eugracilis
	Jockey-7_DF_Jockey_Drosophila_ficusphila
	Jockey-7_DRh_Jockey_Drosophila_rhopaloa
	Jockey-8_DAn_Jockey_Drosophila_ananassae
	Jockey-8_DVi_Jockey_Drosophila_virilis
	Jockey-9_DAn_Jockey_Drosophila_ananassae
	TAHRE_Jockey_Drosophila_melanogaster
	TART_B1_Jockey_Drosophila_melanogaster
	TART_DV_Jockey_Drosophila_virilis

## Sheet: CR1
This publication Lineage/Subgroup (ORF2)	CR1_1	CR1_2	CR1_3	CR1_4	CR1_5	CR1_6	CR1_7	CR1_8
Type (ORF1)	IIA	V	IC	IIIB	IIC	IIIA	IV B	IIA
Repeatmasker Type (ORF2)	CR1	CR1	CR1	CR1	CR1	CR1	CR1	CR1
RTClassI clade (ORF2)	CR1	CR1	CR1	CR1	CR1	CR1	CR1	CR1
	CR1-19_HM_CR1_Hydra_magnipapillata	CR1_Ele10_CR1_Aedes_aegypti	CR1_Ele20_CR1_Aedes_aegypti	Ag-CR1-7_CR1_Anopheles_gambiae_str._PEST	PERERE-2_CR1_Schistosoma_mansoni	CR1-11_BF_CR1_Branchiostoma_floridae	CR1-2_XT_CR1_Xenopus	CR1-14_CGi_CR1_Crassostrea_gigas
	CR1-23_HM_CR1_Hydra_magnipapillata	CR1_Ele12_CR1_Aedes_aegypti	CR1_Ele6_CR1_Aedes_aegypti	CR1_Ele11_CR1_Aedes_aegypti	PERERE-5_CR1_Schistosoma_mansoni	CR1-1_BF_CR1_Branchiostoma_floridae	CR1_1a_XT_CR1_Xenopus	CR1-2_CGi_CR1_Crassostrea_gigas
	CR1-28_HM_CR1_Hydra_magnipapillata	CR1_Ele9_CR1_Aedes_aegypti	CR1-124_AAe_CR1_Aedes_aegypti	CR1_Ele13_CR1_Aedes_aegypti	PERERE-6_CR1_Schistosoma_mansoni	CR1-12_BF_CR1_Branchiostoma_floridae	CR1_1b_Xt_CR1_Xenopus	CR1-4_CGi_CR1_Crassostrea_gigas
	CR1-30_HM_CR1_Hydra_magnipapillata	CR1-1_CQ_CR1_Culex_quinquefasciatus	CR1-51_AAe_CR1_Aedes_aegypti	CR1_Ele14_CR1_Aedes_aegypti		CR1-15_BF_CR1_Branchiostoma_floridae	CR1_AC_1_CR1_Anolis	CR1-5_CGi_CR1_Crassostrea_gigas
	CR1-31_HM_CR1_Hydra_magnipapillata	CR1-101_AAe_CR1_Aedes aegypti	CR1-57_AAe_CR1_Aedes_aegypti	CR1_Ele16_CR1_Aedes_aegypti		CR1-18_BF_CR1_Branchiostoma_floridae	CR1-1_CPB_CR1_Chrysemys_picta_bellii
	CR1-33_HM_CR1_Hydra_magnipapillata	CR1-102_AAe_CR1_Aedes_aegypti	CR1-79_AAe_CR1_Aedes_aegypti	CR1_Ele17_CR1_Aedes_aegypti		CR1-2_BF_CR1_Branchiostoma_floridae	CR1-1_Croc_CR1_Crocodylidae
	CR1-36_HM_CR1_Hydra_magnipapillata	CR1-110_AAe_CR1_Aedes_aegypti	CR1-93_AAe_CR1_Aedes_aegypti	CR1_Ele18_CR1_Aedes_aegypti		CR1-2_NV_CR1_Nematostella_vectensis	CR1-10_Crp_CR1_Crocodylus_porosus
	CR1-37_HM_CR1_Hydra_magnipapillata	CR1-112_AAe_CR1_Aedes_aegypti	CR1-94_AAe_CR1_Aedes_aegypti	CR1_Ele19_CR1_Aedes_aegypti		CR1-20_NV_CR1_Nematostella_vectensis	CR1-10B_CPB_CR1_Chrysemys_picta_bellii
	CR1-39_HM_CR1_Hydra_magnipapillata	CR1-120_AAe_CR1_Aedes_aegypti		CR1_Ele2_CR1_Aedes_aegypti		CR1-21_NV_CR1_Nematostella_vectensis	CR1-10D_AMi_CR1_Alligator_mississippiensis
	CR1-44_HM_CR1_Hydra_magnipapillata	CR1-2_CQ_CR1_Culex_quinquefasciatus		CR1_Ele21_CR1_Aedes_aegypti		CR1-3_BF_CR1_Branchiostoma_floridae	CR1-14_Croc_CR1_Crocodylidae
	CR1-47_HM_CR1_Hydra_magnipapillata	CR1-95_AAe_CR1_Aedes_aegypti		CR1_Ele23_CR1_Aedes_aegypti		CR1-30_SP_CR1_Strongylocentrotus_purpuratus	CR1-16_Croc_CR1_Crocodylidae
	CR1-53_HM_CR1_Hydra_magnipapillata			CR1_Ele25_CR1_Aedes_aegypti		CR1-31_SP_CR1_Strongylocentrotus_purpuratus	CR1-17_AMi_CR1_Alligator_mississippiensis
	CR1-55_HM_CR1_Hydra_magnipapillata			CR1_Ele28_CR1_Aedes_aegypti		CR1-5_NV_CR1_Nematostella_vectensis	CR1-18_Crp_CR1_Crocodylus_porosus
	CR1-60_HM_CR1_Hydra_magnipapillata			CR1_Ele29_CR1_Aedes_aegypti		CR1-6_NV_CR1_Nematostella_vectensis	CR1-1B_CPB_CR1_Chrysemys_picta_bellii
	CR1-62_HM_CR1_Hydra_magnipapillata			CR1_Ele3_CR1_Aedes_aegypti		CR1-7_BF_CR1_Branchiostoma_floridae	CR1-2_AMi_CR1_Alligator_mississippiensis
	CR1-64_HM_CR1_Hydra_magnipapillata			CR1_Ele31_CR1_Aedes_aegypti		CR1-8_NV_CR1_Nematostella_vectensis	CR1-2_CPB_CR1_Chrysemys_picta_bellii
	CR1-69_HM_CR1_Hydra_magnipapillata			CR1_Ele33_CR1_Aedes_aegypti		CR1X_SP_CR1_Strongylocentrotus_purpuratus	CR1-2_Crp_CR1_Crocodylus_porosus
	CR1-71_HM_CR1_Hydra_magnipapillata			CR1_Ele34_CR1_Aedes_aegypti		CR1Y_SP_CR1_Strongylocentrotus_purpuratus	CR1-20_AMi_CR1_Alligator_mississippiensis
	CR1-72_HM_CR1_Hydra_magnipapillata			CR1_Ele35_CR1_Aedes_aegypti			CR1-2B_Crp_CR1_Crocodylus_porosus
	CR1-76_HM_CR1_Hydra_magnipapillata			CR1_Ele37_CR1_Aedes_aegypti			CR1-2b_Lch_CR1_Latimeria_chalumnae
	CR1-81_HM_CR1_Hydra_magnipapillata			CR1_Ele38_CR1_Aedes_aegypti			CR1-2C_Croc_CR1_Crocodylidae
	CR1-84_HM_CR1_Hydra_magnipapillata			CR1_Ele38B_AAe_CR1_Aedes_aegypti			CR1-3_Lch_CR1_Latimeria_chalumnae
				CR1_Ele39_CR1_Aedes_aegypti			CR1-3c_LCh_CR1_Latimeria_chalumnae
				CR1_Ele4_CR1_Aedes_aegypti			CR1-4_CPB_CR1_Chrysemys_picta_bellii
				CR1_Ele40_CR1_Aedes_aegypti			CR1-4_Croc_CR1_Crocodylidae
				CR1_Ele42_CR1_Aedes_aegypti			CR1-4B_CPB_CR1_Chrysemys_picta_bellii
				CR1_Ele7_CR1_Aedes_aegypti			CR1-5_Croc_CR1_Crocodylidae
				CR1_Ele8_CR1_Aedes_aegypti			CR1-6C_AMi_CR1_Alligator_mississippiensis
				CR1-1_DBp_CR1_Drosophila_bipectinata			CR1-6D_AMi_CR1_Alligator_mississippiensis
				CR1-1_DEu_CR1_Drosophila_eugracilis			CR1-6F_AMi_CR1_Alligator_mississippiensis
				CR1-1_DK_CR1_Drosophila_kikkawai			CR1-8_CPB_CR1_Chrysemys_picta_bellii
				CR1-1_DPer_CR1_Drosophila_persimilis			CR1-9_Crp_CR1_Crocodylus_porosus
				CR1-1_DRh_CR1_Drosophila_rhopaloa			CR1-9C_AMi_CR1_Alligator_mississippiensis
				CR1-1_DT_CR1_Drosophila_takahashii			CR1-C_CR1_Gallus
				CR1-1_DVi_CR1_Drosophila_virilis			CR1-C3_CR1_Gallus
				CR1-1_DWil_CR1_Drosophila_willistoni			CR1-C4_CR1_Gallus
				CR1-10_DTa_CR1_Drosophila_takahashii			CR1-D_CR1_Gallus
				CR1-100_AAe_CR1_Aedes_aegypti			CR1-G_CR1_Gallus
				CR1-103_AAe_CR1_Aedes_aegypti			CR1-H_CR1_Gallus
				CR1-104_AAe_CR1_Aedes_aegypti			CR1-I_Tgu_CR1_Passeriformes
				CR1-105_AAe_CR1_Aedes_aegypti			CR1-J1_Pass_CR1_Passeriformes
				CR1-106_AAe_CR1_Aedes_aegypti			CR1-J2_Pass_CR1_Passeriformes
				CR1-107_AAe_CR1_Aedes_aegypti			CR1-J3_Pass_CR1_Passeriformes
				CR1-111_AAe_CR1_Aedes_aegypti			CR1-K1_Tgu_CR1_Estrildidae
				CR1-113_AAe_CR1_Aedes_aegypti			CR1-K2_Tgu_CR1_Estrildidae
				CR1-114_AAe_CR1_Aedes_aegypti			CR1-K3_Tgu_CR1_Estrildidae
				CR1-118_AAe_CR1_Aedes_aegypti			CR1-K4_Tgu_CR1_Estrildidae
				CR1-119_AAe_CR1_Aedes_aegypti			CR1-L1_Tgu_CR1_Estrildidae
				CR1-123_AAe_CR1_Aedes_aegypti			CR1-L2_Tgu_CR1_Estrildidae
				CR1-127_AAe_CR1_Aedes_aegypti			CR1-L3A_Croc_CR1_Crocodylidae
				CR1-16_CQ_CR1_Culex_quinquefasciatus			CR1-X1_Pass_CR1_Passeriformes
				CR1-2_AG_CR1_Anopheles_gambiae			CR1-X2_Pass_CR1_Passeriformes
				CR1-2_DAn_CR1_Drosophila_ananassae			CR1-X3_Pass_CR1_Passeriformes
				CR1-2_DBi_CR1_Drosophila_biarmipes			CR1-Y_CR1_Gallus
				CR1-2_DBp_CR1_Drosophila_bipectinata			RIJ_NfCR1_GW
				CR1-2_DEl_CR1_Drosophila_elegans			RIJ_NfCR1_PE114GW
				CR1-2_DEu_CR1_Drosophila_eugracilis
				CR1-2_DK_CR1_Drosophila_kikkawai
				CR1-2_DRh_CR1_Drosophila_rhopaloa
				CR1-2_DT_CR1_Drosophila_takahashii
				CR1-2_DWi_CR1_Drosophila_willistoni
				CR1-3_AG_CR1_Anopheles_gambiae
				CR1-3_DAn_CR1_Drosophila_ananassae
				CR1-3_DBp_CR1_Drosophila_bipectinata
				CR1-3_DK_CR1_Drosophila_kikkawai
				CR1-3_DT_CR1_Drosophila_takahashii
				CR1-3_DWi_CR1_Drosophila_willistoni
				CR1-4_DAn_CR1_Drosophila_ananassae
				CR1-4_DEl_CR1_Drosophila_elegans
				CR1-4_DK_CR1_Drosophila_kikkawai
				CR1-4_DT_CR1_Drosophila_takahashii
				CR1-43_AAe_CR1_Aedes_aegypti
				CR1-44_AAe_CR1_Aedes_aegypti
				CR1-45_AAe_CR1_Aedes_aegypti
				CR1-49_AAe_CR1_Aedes_aegypti
				CR1-5_AG_CR1_Anopheles_gambiae
				CR1-5_CQ_CR1_Culex_quinquefasciatus
				CR1-5_DRh_CR1_Drosophila_rhopaloa
				CR1-5_DT_CR1_Drosophila_takahashii
				CR1-53_AAe_CR1_Aedes_aegypti
				CR1-56_AAe_CR1_Aedes_aegypti
				CR1-58_AAe_CR1_Aedes_aegypti
				CR1-59_AAe_CR1_Aedes_aegypti
				CR1-6_AG_CR1_Anopheles_gambiae
				CR1-6_DT_CR1_Drosophila_takahashii
				CR1-62_AAe_CR1_Aedes_aegypti
				CR1-63_AAe_CR1_Aedes_aegypti
				CR1-64_AAe_CR1_Aedes_aegypti
				CR1-67_AAe_CR1_Aedes_aegypti
				CR1-68_AAe_CR1_Aedes_aegypti
				CR1-72_AAe_CR1_Aedes_aegypti
				CR1-73_AAe_CR1_Aedes_aegypti
				CR1-74_AAe_CR1_Aedes_aegypti
				CR1-75_AAe_CR1_Aedes
				CR1-76_AAe_CR1_Aedes_aegypti
				CR1-8_CQ_CR1_Culex_quinquefasciatus
				CR1-8_DTa_CR1_Drosophila_takahashii
				CR1-80_AAe_CR1_Aedes_aegypti
				CR1-86_AAe_CR1_Aedes_aegypti
				CR1-88_AAe_CR1_Aedes_aegypti
				CR1-89_AAe_CR1_Aedes_aegypti
				CR1-9_AG_CR1_Anopheles_gambiae
				CR1-9_DTa_CR1_Drosophila_takahashii
				CR1-90_AAe_CR1_Aedes_aegypti
				CR1-91_AAe_CR1_Aedes_aegypti
				CR1-92_AAe_CR1_Aedes_aegypti
				CR1-97_AAe_CR1_Aedes_aegypti
				CR1-99_AAe_CR1_Aedes_aegypti
				DMCR1A_CR1_Drosophila_melanogaster
				Q_CR1_Anopheles_gambiae
				T1_CR1_Anopheles_gambiae
				WORF_DMi_CR1_Drosophila_miranda
