# Supplementary material for: Modular organization and reticulate evolution of the ORF1 of Jockey superfamily transposable elements
Source: Mob DNA. 2014 Jul 1;5:19. doi: 10.1186/1759-8753-5-19 (PMC4120745; doi:10.1186/1759-8753-5-19)
Supplement: Additional file 2 — Sequence logos of all PHD and CCHC domains identified. The domains were aligned using MUSCLE [27]. Sequence logos were created using Weblogo [48]. [file 1759-8753-5-19-S2.zip]

Archive with 1 entries (1 files):
- 10178_1283371988123751_MOESM2_ESM.eps
