# Supplementary material for: Modular organization and reticulate evolution of the ORF1 of Jockey superfamily transposable elements
Source: Mob DNA. 2014 Jul 1;5:19. doi: 10.1186/1759-8753-5-19 (PMC4120745; doi:10.1186/1759-8753-5-19)
Supplement: Additional file 3 — Alignment of the two RRM domains from CR1 lineage subgroup 3 and L2 lineage subgroup 2. Alpha helices and beta sheets were identified using Jnet secondary structure prediction [49] as implemented by Jalview [47]. Putative RNP1 and RNP2 domains are based on alignment outputs from the HMM-HMM HHpred [26] analysis. Sequence titles are the lineage and subgroup, identified by our phylogenetic analysis and ORF1 structure analysis, followed by the Repbase title. [file 1759-8753-5-19-S3.zip]

Archive with 1 entries (1 files):
- 10178_1283371988123751_MOESM3_ESM.eps
